# Supplementary material for: Participation of pregnant women in a community-based nutrition program in Mumbai's informal settlements: Effect on exclusive breastfeeding practices
Source: PLoS One. 2018 Apr 5;13(4):e0195619. doi: 10.1371/journal.pone.0195619 (PMC5886586; doi:10.1371/journal.pone.0195619)
Supplement: S1 File — (XLSX) [file pone.0195619.s004.xlsx]

## Sheet: SurveyQs
Question	Type	Text (hin)	Text (en)	Display Condition	Validation Condition	Validation Message	Calculate Condition
/aw	Phone Number or Numeric ID	बस्ती का आंगनवाड़ी नंबर लिखिए (जैसे 001)	Enter the anganwadi number (e.g 001)		string-length(.) = 3	बस्ती क्रमाक अगर 1 है तो 001 लिखिए
/childsex	Single Answer	बच्चे का लिंग	Child Sex	/data/respconsent = '1'
/childsex-2	Choice	लड़का	Male
/childsex-1	Choice	लड़की	Female
/childage	Calculated Value						int((today()-/data/cdob1) div 30.4)
/focc	Single Answer	पिता क्या काम करते है ? (सभी विकल्पों के लिए नीचे जाना)	Father’s livelihood (scroll down for all options)
/focc-77	Choice	काम नहीं करते, काम ढूँढ रहे है	Does not work
/focc-88	Choice	विद्यार्थी	Student
/focc-1	Choice	फेरीवाला , नौकर , वॉचमैन मजदूर	Unskilled work, like pheriwalla, domestic servant, watchman, labourer
/focc-2	Choice	फैक्ट्री में काम करनेवाला, या ड्राईवर	Plant or machine operator or assembler , or driver
/focc-3	Choice	कुशल कारीगर जैसे कुंभार , दर्जी , प्लम्बर , इलेक्ट्रीशियन , ज्वेलरी बनानेवाला	Skilled craftsperson like potter, tailor, plumber, electrician, jewellery maker
/focc-4	Choice	किसान या मछली पकडनेवाला	Agriculture or fishery worker
/focc-5	Choice	दूकान मार्किट में सेल्समेन , आयाबाई , कैटरिंग , बस कंडक्टर	Service worker, shop or market sales worker, Ayah, caterer, bus conductor
/focc-6	Choice	ऑफिस में क्लर्क , कंप्यूटर पर काम करनेवाला , टाइपिस्ट	Clerk in an office, computer operator, typist
/focc-7	Choice	तकनीशियन , के जी या प्राइमरी स्कूल टीचर , नर्स , दाई	Technician, KG or primary school teacher, nurse, dai
/focc-8	Choice	डॉक्टर , लॉयर , इंजिनियर , स्कूल या कॉलेज टीचर , पंडित , मौलवी	Professional (Doctor, lawyer, engineer, school or college teacher, pandit, moulvi)
/focc-9	Choice	ऊँचे पद का सरकारी नौकरी (विधायक, वरिष्ट अधिकारी , कॉर्पोरटर )	High level government job (Legislator, senior official or manager, corporator)
/father_educ	Single Answer	शिक्षा (पिता)	Education (Father)
/father_educ-0	Choice	अशिक्षित	Illiterate
/father_educ-1	Choice	प्राथमिक (1-4)	Primary (1-4)
/father_educ-2	Choice	माध्यमिक (5-10)	Secondary (5-10)
/father_educ-3	Choice	उच्चतर माध्यमिक (11 और ऊपर)	Higher secondary (11 and above)
/father_educ-4	Choice	अनौपचारीक	Informal
/father_educ-998	Choice	पता नहीं	Don't know
/kidsunder18	Integer	18 साल के कम उम्र के कितने कुल बच्चे आपके साथ रहते है (सबसे छोटे बच्चे को मिलाकर)	How many of total children under 18 years live here? (Including the youngest one)
/total_num_children	Integer	माँ की कितने कुल जिंदा बच्चे हैं?	Mother's total Number of alive Children
/mother_educ	Single Answer	शिक्षा (माँ)	Education (Mother)
/mother_educ-0	Choice	अशिक्षित	Illiterate
/mother_educ-1	Choice	प्राथमिक (1-4)	Primary (1-4)
/mother_educ-2	Choice	माध्यमिक (5-10)	Secondary (5-10)
/mother_educ-3	Choice	उच्चतर माध्यमिक (11 और ऊपर)	Higher secondary (11 and above)
/mother_educ-4	Choice	अनौपचारीक	Informal
/mother_educ-998	Choice	पता नहीं	Don't know
/mocc	Single Answer	माँ क्या काम करती है ? (सभी विकल्पों के लिए नीचे जाना)	Mother’s livelihood (scroll down for all options)
/mocc-77	Choice	काम नहीं करते काम ढूँढ रहे है	Does not work
/mocc-88	Choice	विद्यार्थी	Student
/mocc-1	Choice	फेरीवाला , नौकर , वॉचमैन , मजदूर	Unskilled work, like pheriwalla, domestic servant, watchman, labourer
/mocc-2	Choice	फैक्ट्री में काम करनेवाला, या ड्राईवर	Plant or machine operator or assembler , or driver
/mocc-3	Choice	कुशल कारीगर जैसे कुंभार , दर्जी , प्लम्बर , इलेक्ट्रीशियन , ज्वेलरी बनानेवाला	Skilled craftsperson like potter, tailor, plumber, electrician, jewellery maker
/mocc-4	Choice	किसान या मछली पकडनेवाला	Agriculture or fishery worker
/mocc-5	Choice	दूकान मार्किट में सेल्समेन , आयाबाई , कैटरिंग , बस कंडक्टर	Service worker, shop or market sales worker, Ayah, caterer, bus conductor
/mocc-6	Choice	ऑफिस में क्लर्क , कंप्यूटर पर काम करनेवाला , टाइपिस्ट	Clerk in an office, computer operator, typist
/mocc-7	Choice	तकनीशियन , के जी या प्राइमरी स्कूल टीचर , नर्स , दाई	Technician, KG or primary school teacher, nurse, dai
/mocc-8	Choice	डॉक्टर , लॉयर , इंजिनियर , स्कूल या कॉलेज टीचर , पंडित , मौलवी	Professional (Doctor, lawyer, engineer, school or college teacher, pandit, moulvi)
/mocc-9	Choice	ऊँचे पद का सरकारी नौकरी (विधायक, वरिष्ट अधिकारी , कॉर्पोरटर )	High level government job (Legislator, senior official or manager, corporator)
/religion	Single Answer	आपके घर का मुख्य धर्म क्या है ?	What is the main religion in the household?
/religion-1	Choice	मुस्लिम	Muslim
/religion-2	Choice	हिन्दू	Hindu
/religion-3	Choice	बौद्ध	Buddhist
/religion-4	Choice	ख्रिचन	Christian
/religion-999	Choice	अलग	Other
/hown	Single Answer	आप का घर खुद का है या भाड़े का है ?	Do your family own or rent your home?
/hown-1	Choice	खुदका	Own
/hown-2	Choice	भाड़ेका	Rent
/assetlist	Multiple Answer	क्या आपके घर में निम्नलिखित चीजे है ? (प्रश्नकर्ता को देखकर लिखना है -- सभी विकल्पों के लिए नीचे जाना)	Does the household possess the following items? (Interviewer to read out slowly Interviewer may tick more than one box--Scroll for all options!)
/assetlist-thermoware	Choice	गर्म खाना रखने के लिए थर्मस कंटेनरों	Casseroles/thermos/thermoware
/assetlist-tv	Choice	टी-वी	TV
/assetlist-vcrdvd	Choice	वीसीआर / वीसीडी / डीवीडी प्लेयर	VCR/VCD/DVD player
/assetlist-landline	Choice	घर फोन कनेक्शन	Landline phone connection
/assetlist-mobile	Choice	मोबाइल फ़ोन	Mobile
/assetlist-almirah	Choice	अलमारी	Almirah
/assetlist-bicycle	Choice	साइकिल	Bicycle
/assetlist-radio	Choice	रेडियो	Radio
/assetlist-sewingmachine	Choice	सिलाई मशीन	Sewing machine
/assetlist-twowheeler	Choice	टु-व्हीलर /मोटरसाइकिल/स्कूटर	Two Wheeler/ motorcycle/scooter
/assetlist-car	Choice	कार /जीप	Car/Jeep
/fuel	Single Answer	आप खाना बनाने के लिए कौनसा इंधन इस्तमाल करते है ?	What fuel do you mainly use for cooking ?
/fuel-0	Choice	लकड़ी, कोयला, गोबर	Wood, charcoal, dung
/fuel-1	Choice	केरोसिन, एल पी जी	Kerosene, LPG
/fuel-2	Choice	इलेक्ट्रिसिटी	Electricity
/fuel-3	Choice	घर पर खाना नहीं पकाते	Does not cook at home
/anthrodate_mother	Date	मां की अन्थ्रोपोमेट्री की तारीख	Date of anthropometry for mother
/motherweight1	Decimal	मां का वजन लिखिए (उदा. 50.55)	Enter mother weighing (e.g. 50.55)		. >= 20
/motherheight1	Decimal	मां की ऊंचाई (खड़े 1) लिखिए (उदा. 141.4)	Enter mother standing height (e.g. 141.4)		. <= 200
/bfnow	Single Answer	क्या आप अभी <Child Name> को अपना दूध पिला रही है ?	Are you currently breastfeeding <Child Name>?
/bfnow-1	Choice	हाँ	Yes
/bfnow-0	Choice	ना	No
/bfnightx	Integer	कल रात को सूरज डूबने और आज सबेरे सूरज निकलने के बीच आपने <Child Name> को कितनी बार अपना दूध पिलाया ?	How many times did you breastfeed <Child Name> last night between sunset and sunrise?	/data/bfnow = '1'	. <= 12
/bfdayx	Integer	कल दिन में कितनी बार आपने <Child Name> को अपना दूध पिलाया था ?	How many times did you breastfeed <Child Name> yesterday during the daylight hours?	/data/bfnow = '1'	. <= 12
/bfluid	Label	अभी मैं आप से कुछ तरल पदार्थ के बारे में पूछूंगी जो शायद आप ने <Child Name> को कल दिन या रात में दिया होगा I क्या <Child Name> ने इनमे से कुछ पीया ?	Next I would like to ask you about some liquids that <Child Name> may have had yesterday during the day or at night. Did <Child Name> have any of the following?
/bfluidwater	Single Answer	पानी	Plain water
/bfluidwater-1	Choice	हाँ	Yes
/bfluidwater-0	Choice	ना	No
/bfluidwater-998	Choice	पता नहीं	Dont Know
/bfluidformula	Single Answer	इन्फेंट फ़ॉर्म्युला जैसे लेक्टोजन दिया	Infant formula such as Lactogen
/bfluidformula-1	Choice	हाँ	Yes
/bfluidformula-0	Choice	ना	No
/bfluidformula-998	Choice	पता नहीं	Dont Know
/bfluidmilk	Single Answer	दूध जैसे टिन, पाउडर या किसी जानवर का दूध	Other milk such as tinned, powdered or fresh animal milk
/bfluidmilk-1	Choice	हाँ	Yes
/bfluidmilk-0	Choice	ना	No
/bfluidmilk-998	Choice	पता नहीं	Dont Know
/bfluidyoghurt	Single Answer	लस्सी, छास या दही का शरबत	Lassi, chaas or other yoghurt drinks
/bfluidyoghurt-1	Choice	हाँ	Yes
/bfluidyoghurt-0	Choice	ना	No
/bfluidyoghurt-998	Choice	पता नहीं	Dont Know
/bfluidjuice	Single Answer	फल का रस	Fruit juice
/bfluidjuice-1	Choice	हाँ	Yes
/bfluidjuice-0	Choice	ना	No
/bfluidjuice-998	Choice	पता नहीं	Dont Know
/bfluidbroth	Single Answer	पतला सूप	Clear broth
/bfluidbroth-1	Choice	हाँ	Yes
/bfluidbroth-0	Choice	ना	No
/bfluidbroth-998	Choice	पता नहीं	Dont Know
/bfluidtea	Single Answer	चाय या कॉफ़ी	Tea or coffee
/bfluidtea-1	Choice	हाँ	Yes
/bfluidtea-0	Choice	ना	No
/bfluidtea-998	Choice	पता नहीं	Dont Know
/bfluidcolddrink	Single Answer	कोल्ड ड्रिंक्स जैसे की पेप्सी , कोक और फ्रूटी	Cold drinks such as Pepsi, Coke and Frootie
/bfluidcolddrink-1	Choice	हाँ	Yes
/bfluidcolddrink-0	Choice	ना	No
/bfluidcolddrink-998	Choice	पता नहीं	Dont Know
/bfluidother	Single Answer	दूसरा कोई तरल पदार्थ	Any other liquids
/bfluidother-1	Choice	हाँ	Yes
/bfluidother-0	Choice	ना	No
/bfluidother-998	Choice	पता नहीं	Dont Know
/food	Single Answer	<Child Name> को किसी तरह का ठोस या नरम चीज़ें खाने के लिए कभी दी है?	Have you ever given <Child Name> any kind of solid foods, or semi-solid food?
/food-1	Choice	हाँ	Yes
/food-0	Choice	ना	No
/anthrodone	Single Answer	बच्चे का अन्थ्रोपोमेट्री हुआ है ?	Anthropometry of child done?
/anthrodone-1	Choice	हाँ	Yes
/anthrodone-0	Choice	ना	No
/canthrodate	Date	बच्चे के अन्थ्रोपोमेट्री की तारीख	Date of anthropometry for Child	/data/anthrodone = '1'	. > today() - 30 and . < today() + 30
/cweight1	Decimal	पहला वजन लिखिए	Enter first weighing	/data/anthrodone = '1'	. <= 25
/cweight2	Decimal	दूसरा वजन लिखिए	Enter second weighing	/data/anthrodone = '1'	. <= 25
/cheight1	Decimal	पहली ऊंचाई लिखिए	Enter first measurement	/data/anthrodone = '1'	. <= 110
/cheight2	Decimal	दूसरी ऊंचाई लिखिए	Enter second measurement	/data/anthrodone = '1'	. <= 110
/diarr	Single Answer	क्या <Child Name> को पिछले दो सप्ताह में कभी जुलाब (पतला संडास) हुआ था ?	Has <Child Name> had diarrhea in the last two weeks?
/diarr-1	Choice	हाँ	Yes
/diarr-0	Choice	ना	No
/icds	Single Answer	पिछले 1 महीने में <Child Name> को आंगनवाडी या आंगनवाडी सैविका से क्या कोई सुविधा मिली ?	In the last 1 month has <Child Name> got any benefits from the anganwadi sevika or ICDS centre?
/icds-1	Choice	हाँ	Yes
/icds-0	Choice	ना	No
/icdsservice	Multiple Answer	कौनसी सुविधा मिली? (सभी विकल्पों के लिए नीचे जाना)	What were the services received? (scroll down for all options)	/data/icds = '1'
/icdsservice-icdsgrowth	Choice	वजन और ऊंचाई नापा	Growth Monitoring
/icdsservice-icdsfood	Choice	खाना मिला (THR)	Food supplements (Take home rations)
/icdsservice-icdsmedscreening	Choice	स्वाथ्य की जाँच	Medical Screening
/icdsservice-bfadvice	Choice	स्तनपान सलाह	Advice on breastfeeding
/icdsservice-cfadvice	Choice	पूरक खिलाने सलाह	Advice on complementary feeding
/icdsservice-icdsimm	Choice	टीकाकरण	Immunization
/icdsservice-icdsreferral	Choice	स्वास्थ्य सुविधा के लिए रेफरल	Referral to health facility
/received_homevisit_sneha_co	Single Answer	क्या स्नेहा से किसी ने आपको या आपके परिवार वालों को घर पर भेंट दी है?	Has anyone from the SNEHA ever visited you or your family at home?_x000D_
/received_homevisit_sneha_co-1	Choice	हाँ	Yes
/received_homevisit_sneha_co-0	Choice	ना	No
/sneha_activity_year	Multiple Answer	पिछले एक साल में क्या आप या आपके परिवार वालों ने स्नेहा के किसी भी कार्यक्रम में हिस्सा लिया? (सभी विकल्पों के लिए नीचे जाना)_x000D_	In the last 1 year have you or your family members ever participated in any of the activities organized by SNEHA? (scroll down for all options)		not(selected(.,'none') and count-selected(.) > 1)
/sneha_activity_year-1	Choice	ग्रुप मीटिंग्स	Group meetings
/sneha_activity_year-2	Choice	खाना पकाने की विधि प्रदर्शन	Recipe demonstration
/sneha_activity_year-3	Choice	समारोह/उष्टावन	Celebrations/Ushtavan
/sneha_activity_year-4	Choice	वजन और ऊंचाई नापा	Growth monitoring
/sneha_activity_year-5	Choice	अभियान और रैलियां	Campaigns and rallies
/sneha_activity_year-6	Choice	बच्चों के लिए स्वास्थ्य जांच_x000D_	Health Check up for Children
/sneha_activity_year-7	Choice	बच्चों के लिए पूरक पोषण (MNT)	Supplementary nutrition for children (MNT)
/sneha_activity_year-8	Choice	रेफरल NRC/सायन अस्पताल में जाने के लिए	Referral to NRC/Sion Hospital
/sneha_activity_year-999	Choice	अन्य	Other
/sneha_activity_year-none	Choice	कोई नहीं	None
/ancinst	Single Answer	क्या आप ने प्रसुती पूर्व देखभाल के लिए किसी दवाखाने में ए.एन.सी चेकअप करवाया था ?	Did you have antenatal care at a health facility?
/ancinst-1	Choice	हाँ	Yes
/ancinst-0	Choice	ना	No
/ancsite	Single Answer	आप ने किस अस्पताल में ए.एन.सी चेकअप करवाया था ? (बहुधा-सभी विकल्पों के लिए नीचे जाना)	At which facility did you have antenatal care? (usually-scroll down for options)	/data/ancinst = '1'
/ancsite-1	Choice	बीएमसी हेल्थ पोस्ट	BMC health post
/ancsite-2	Choice	बीएमसी प्रसूति घर	BMC maternity home
/ancsite-3	Choice	बीएमसी अस्पताल	BMC hospital
/ancsite-4	Choice	प्राइवेट जी.पी	Private practitioner
/ancsite-5	Choice	प्राइवेट अस्पताल या क्लिनिक	Private hospital or clinic
/ancsite-6	Choice	सरकारी अस्पताल	Government hospital
/ancsite-7	Choice	अर्बन हेल्थ सेंटर	Urban health centre
/delmumbai	Single Answer	क्या आपका बच्चा मुंबई या मुंबई के बाहर पैदा हुआ?	Did you have the baby in Mumbai or outside?
/delmumbai-1	Choice	मुंबई	Mumbai
/delmumbai-2	Choice	मुंबई के बाहर	Outside Mumbai
/delsite	Single Answer	आपके बच्चे का जनम घर या अस्पताल में हुआ ?	Did you give birth in a health facility or at home?
/delsite-1	Choice	अस्पताल	Facility
/delsite-0	Choice	घर	Home
/delsite-999	Choice	अन्य	Other
/birth_facility_type	Single Answer	सरकार या प्राइवेट	Government or private?	/data/delsite = '1'
/birth_facility_type-1	Choice	सरकार	Government
/birth_facility_type-2	Choice	प्राइवेट	Private
/birth_facility_type-999	Choice	अन्य या पता नहीं है	Don't know or Other
/birthweight	Text	जनम के समय बच्चे का वज़न (कार्ड देखकर Kg. में लिखे (इस तरह 0.000), अगर वजन पता नहीं है तो 9.999 लिखिए )	Birth weight of baby (record from card in Kg. like this 0.000; Enter 9.999 if weight dont know)		string-length(.) = 5
/bfprelac	Single Answer	जनम के बाद पहले तीन दिनों में, <Child Name> को अपने दूध के अलावा पीने के लिए कुछ दिया था?	In the first three days after delivery, was <Child Name> given anything to drink other than breast milk?
/bfprelac-1	Choice	हाँ	Yes
/bfprelac-0	Choice	ना	No
/bfprelacmilk	Single Answer	माँ के दूध के अलावा कोई अन्य ढूध	Milk other than breast milk	/data/bfprelac = '1'
/bfprelacmilk-1	Choice	हाँ	Yes
/bfprelacmilk-0	Choice	ना	No
/bfprelacwater	Single Answer	सादापानी	Plain water	/data/bfprelac = '1'
/bfprelacwater-1	Choice	हाँ	Yes
/bfprelacwater-0	Choice	ना	No
/bfprelacsugar	Single Answer	शक्कर या ग्लूकोज का पानी	Sugar or glucose water	/data/bfprelac = '1'
/bfprelacsugar-1	Choice	हाँ	Yes
/bfprelacsugar-0	Choice	ना	No
/bfprelacgripe	Single Answer	ग्राइपवाटर	Gripe water	/data/bfprelac = '1'
/bfprelacgripe-1	Choice	हाँ	Yes
/bfprelacgripe-0	Choice	ना	No
/bfprelacsugsalt	Single Answer	चीनी, नमक का पानी	Sugar-salt-water solution	/data/bfprelac = '1'
/bfprelacsugsalt-1	Choice	हाँ	Yes
/bfprelacsugsalt-0	Choice	ना	No
/bfprelacjuice	Single Answer	पानी / लिक्वीड या फल का रस	Fruit juice	/data/bfprelac = '1'
/bfprelacjuice-1	Choice	हाँ	Yes
/bfprelacjuice-0	Choice	ना	No
/bfprelacformula	Single Answer	इन्फेंट फ़ॉर्म्युला या लॅक्टोजन	Infant formula	/data/bfprelac = '1'
/bfprelacformula-1	Choice	हाँ	Yes
/bfprelacformula-0	Choice	ना	No
/bfprelactea	Single Answer	चाय	Tea	/data/bfprelac = '1'
/bfprelactea-1	Choice	हाँ	Yes
/bfprelactea-0	Choice	ना	No
/bfprelachoney	Single Answer	शहद	Honey	/data/bfprelac = '1'
/bfprelachoney-1	Choice	हाँ	Yes
/bfprelachoney-0	Choice	ना	No
/bfprelacjanam	Single Answer	बालगुटी	Janam Ghutti	/data/bfprelac = '1'
/bfprelacjanam-1	Choice	हाँ	Yes
/bfprelacjanam-0	Choice	ना	No
/bfprelacother	Single Answer	अन्य	Other	/data/bfprelac = '1'
/bfprelacother-1	Choice	हाँ	Yes
/bfprelacother-0	Choice	ना	No
