# Supplementary material for: Participation of pregnant women in a community-based nutrition program in Mumbai's informal settlements: Effect on exclusive breastfeeding practices
Source: PLoS One. 2018 Apr 5;13(4):e0195619. doi: 10.1371/journal.pone.0195619 (PMC5886586; doi:10.1371/journal.pone.0195619)
Supplement: S2 File — (XLSX) [file pone.0195619.s005.xlsx]

## Sheet: MonitoringQs
Variable	Type	Text (hin)	Text (en)	Display Condition	Validation Condition	Validation Message
infocase_id	Unique child ID assigned by CommCare
mother_id	Unique ID assigned by CommCare to pregnant woman (indicates child was screened before birth during pregnancy)
infoopened_date	Date that child entered the system after birth
sixmvisit_total	Total number of visits given to a child while under the age of six months
datevisit_6months	Date of the last home visit
childage_six_mths	Age of child at the last home visit
anganwadi_num	Phone Number or Numeric ID	आंगनवाड़ी क्रमांक	Anganwadi Number		string-length(.) = 3	आंगनवाड़ी क्रमांक अगर १ है तो ००१ लिखिए
child_gender	Single Answer	बच्चे का लिंग	Gender of Child
child_gender-1	Choice	स्त्री	Female
child_gender-2	Choice	पुरुष	Male
hocc	Single Answer	घर के मुखिया क्या काम करते है?	Household head occupation
hocc-77	Choice	काम नहीं करते, काम ढूँढ रहे है	Does not work
hocc-1	Choice	फेरीवाला , नौकर , वॉचमैन मजदूर	Unskilled work, like pheriwalla, domestic servant, watchman, labourer
hocc-2	Choice	फैक्ट्री में काम करनेवाला, या ड्राईवर	Plant or machine operator or assembler , or driver
hocc-3	Choice	कुशल कारीगर जैसे कुंभार , दर्जी , प्लम्बर , इलेक्ट्रीशियन , ज्वेलरी बनानेवाला	Skilled craftsperson like potter, tailor, plumber, electrician, jewellery maker
hocc-4	Choice	किसान या मछली पकडनेवाला	Agriculture or fishery worker
hocc-5	Choice	दूकान मार्किट में सेल्समेन , आयाबाई , कैटरिंग , बस कंडक्टर	Service worker, shop or market sales worker, Ayah, caterer, bus conductor
hocc-6	Choice	ऑफिस में क्लर्क , कंप्यूटर पर काम करनेवाला , टाइपिस्ट	Clerk in an office, computer operator, typist
hocc-7	Choice	तकनीशियन , के जी या प्राइमरी स्कूल टीचर , नर्स , दाई	Technician, KG or primary school teacher, nurse, dai
hocc-8	Choice	डॉक्टर , लॉयर , इंजिनियर , स्कूल या कॉलेज टीचर , पंडित , मौलवी	Professional (Doctor, lawyer, engineer, school or college teacher, pandit, moulvi)
hocc-9	Choice	ऊँचे पद का सरकारी नौकरी (विधायक, वरिष्ट अधिकारी , कॉर्पोरटर )	High level government job (Legislator, senior official or manager, corporator)
hocc-999	Choice	अन्य	Other
mocc	Single Answer	माँ क्या काम करती है ?	Mother occupation
mocc-77	Choice	काम नहीं करते, काम ढूँढ रहे है	Does not work
mocc-1	Choice	फेरीवाला , नौकर , वॉचमैन मजदूर	Unskilled work, like pheriwalla, domestic servant, watchman, labourer
mocc-2	Choice	फैक्ट्री में काम करनेवाला, या ड्राईवर	Plant or machine operator or assembler , or driver
mocc-3	Choice	कुशल कारीगर जैसे कुंभार , दर्जी , प्लम्बर , इलेक्ट्रीशियन , ज्वेलरी बनानेवाला	Skilled craftsperson like potter, tailor, plumber, electrician, jewellery maker
mocc-4	Choice	किसान या मछली पकडनेवाला	Agriculture or fishery worker
mocc-5	Choice	दूकान मार्किट में सेल्समेन , आयाबाई , कैटरिंग , बस कंडक्टर	Service worker, shop or market sales worker, Ayah, caterer, bus conductor
mocc-6	Choice	ऑफिस में क्लर्क , कंप्यूटर पर काम करनेवाला , टाइपिस्ट	Clerk in an office, computer operator, typist
mocc-7	Choice	तकनीशियन , के जी या प्राइमरी स्कूल टीचर , नर्स , दाई	Technician, KG or primary school teacher, nurse, dai
mocc-8	Choice	डॉक्टर , लॉयर , इंजिनियर , स्कूल या कॉलेज टीचर , पंडित , मौलवी	Professional (Doctor, lawyer, engineer, school or college teacher, pandit, moulvi)
mocc-9	Choice	ऊँचे पद का सरकारी नौकरी (विधायक, वरिष्ट अधिकारी , कॉर्पोरटर )	High level government job (Legislator, senior official or manager, corporator)
mocc-999	Choice	अन्य	Other
father_educ	Single Answer	शिक्षा (पिता)	Education (Father)
father_educ-0	Choice	अशिक्षित	Illiterate
father_educ-1	Choice	Primary (1-4)	Primary (1-4)
father_educ-2	Choice	माध्यमिक (5-10)	Secondary (5-10)
father_educ-3	Choice	उच्चतर माध्यमिक (11 और ऊपर)	Higher secondary (11 and above)
father_educ-4	Choice	अनौपचारीक	Informal
father_educ-998	Choice	पता नहीं/नहीं यहाँ	Don't know/No Father at home
under18	Integer	18 साल के कम उम्र के कितने कुल बच्चे आपके साथ रहते है	How many total children under 18 years live here?
fuel	Single Answer	आप खाना बनाने के लिए कौनसा इंधन इस्तमाल करते है ?	What fuel do you mainly use for cooking ?
fuel-0	Choice	लकड़ी, कोयला, गोबर	Wood, charcoal, dung
fuel-1	Choice	केरोसिन, एल पी जी	Kerosene, LPG
fuel-2	Choice	इलेक्ट्रिसिटी	Electricity
fuel-3	Choice	घर पर खाना नहीं पकाते	Does not cook at home
hown	Single Answer	आप का घर खुद का है या भाड़े का है ?	Do your family own or rent your home?
hown-rent	Choice	भाड़ेका	Rent
hown-own	Choice	खुदका	Own
assetlist	Multiple Answer	क्या आपके घर में निम्नलिखित चीजे है ? (प्रश्नकर्ता को देखकर लिखना है )	Does the household possess the following items? (Interviewer to read out slowly Interviewer may tick more than one box)		not(selected(., 'None') and count-selected(.) > 1)	आप "कोई नहीं और अन्य विकल्प एक साथ चुन नहीं सकते!
assetlist-thermoware	Choice	गर्म खाना रखने के लिए थर्मस कंटेनरों	Casseroles/thermos/thermoware
assetlist-tv	Choice	टी-वी	TV
assetlist-vcrdvd	Choice	वीसीआर / वीसीडी / डीवीडी प्लेयर	VCR/VCD/DVD player
assetlist-landline	Choice	घर फोन कनेक्शन	Landline phone connection
assetlist-mobile	Choice	मोबाइल फ़ोन	Mobile
assetlist-sewingmachine	Choice	सिलाई मशीन	Sewing machine
assetlist-almirah	Choice	अलमारी	Almirah
assetlist-bicycle	Choice	साइकिल	Bicycle
assetlist-twowheeler	Choice	मोटरसाइकिल/स्कूटर/ऑटो रिक्शा	Two Wheeler
assetlist-car	Choice	कार/जीप	Car/Jeep
assetlist-None	Choice	कोई नहीं	None
stilbf_sixmonths	Single Answer	अभी बच्चा माँ का दूध पीता है?	Is the child currently drinking breast milk?
stilbf-1	Choice	हॉ	Yes
stilbf-0	Choice	नहीं	No
othermilk_sixmonths	Single Answer	अभी बच्चा गाय,भैस,बकरी का दूध, दूध पाउडर, अन्य दूध के पदार्थ पीता है?	Is the child drinking animal milk, milk powder or any other milk product?
othermilk-1	Choice	हॉ	Yes
othermilk-0	Choice	नहीं	No
other_liquids_sixmonths	Single Answer	अभी बच्चा पानी या अन्य तरल पदार्थ (जो दूध नहीं है) पीता है?	Is the child drinking water, juices or any other non-milk liquids?
other_liquids-1	Choice	हॉ	Yes
other_liquids-0	Choice	नहीं	No
solids_sixmonths	Single Answer	अभी बच्चा ठोस या नरम, मसला हुआ खाना खाता है?	Is the child eating any semi solid or solid foods?
solids-1	Choice	हॉ	Yes
solids-0	Choice	नहीं	No
bf_problems_sixmonths	Single Answer	स्तनपान करने में आप को कोई समस्या है?	Are you having problems with breastfeeding?	/data/present/stilbf = '1'
bf_problems-1	Choice	हॉ	Yes
bf_problems-0	Choice	नहीं	No
problem_type_sixmonths	Single Answer	क्या समस्या है?	Why are you not breastfeeding or having problems breastfeeding?	/data/present/stilbf = '0' or /data/present/bf_problems = '1'
problem_type-breast	Choice	स्तन की समस्या (निपल, स्तन की समस्या, संसर्ग, दर्द हो रहा था)।	Breast problems (infection, nipple, pain)
problem_type-household	Choice	घर के काम से स्तनपान करने के लिए वक्त नही मिला	No time to breastfeed due to household duties
problem_type-work	Choice	काम के लिए चला जाता है और समय नहीं मिला	No time/not able to breastfeed due to work
problem_type-no_milk	Choice	दुध काफी नही था	Could not produce enough milk
problem_type-baby_refuse	Choice	बच्चा माँ का दूध नही पी रहा है/बच्चा दुध नही खिच रहा है।	Baby refused the breast/would not suckle
problem_type-Other	Choice	अन्य	Other
